# Supplementary material for: Effect of Freeze-Thaw Cycles on Juice Properties, Volatile Compounds and Hot-Air Drying Kinetics of Blueberry
Source: Foods. 2021 Oct 4;10(10):2362. doi: 10.3390/foods10102362 (PMC8535103; doi:10.3390/foods10102362)
Supplement: Supplementary file 1 [file foods-10-02362-s001.zip]

Archive with 1 entries (1 files):
- foods-1324018-supplementary.pdf
